# Supplementary material for: Interface Properties of MoS2 van der Waals Heterojunctions with GaN
Source: Nanomaterials (Basel). 2024 Jan 5;14(2):133. doi: 10.3390/nano14020133 (PMC10818867; doi:10.3390/nano14020133)
Supplement: Supplementary file 1 [file nanomaterials-14-00133-s001.zip]

Archive with 1 entries (1 files):
- nanomaterials-2771108-supplementary.pdf
